# Supplementary material for: Resveratrol Attenuates Liver Inflammation in Non-Alcoholic Fatty Liver Disease by Activating PINK1-Mediated Mitophagy
Source: Animals (Basel). 2026 Mar 27;16(7):1022. doi: 10.3390/ani16071022 (PMC13072143; doi:10.3390/ani16071022)
Supplement: Supplementary file 1 [file animals-16-01022-s001.zip]

Archive with 1 entries (1 files):
- animals-4195744-supplementary.pdf
